# Supplementary material for: The geographical patterns of distribution of the genus Teuthraustes Simon, 1878 in Ecuador and description of three new species (Scorpiones, Chactidae)
Source: Zookeys. 2017 Dec 12;(721):45–63. doi: 10.3897/zookeys.721.21529 (PMC5740412; doi:10.3897/zookeys.721.21529)
Supplement: XML Treatment for Teuthraustes giupponii [file zookeys.721.21529-treatment2.xml]

<!DOCTYPE tp:taxon-treatment
  PUBLIC "-//TaxonX//DTD Taxonomic Treatment Publishing DTD v0 20100105//EN" "tax-treatment-NSO.dtd">
<tp:taxon-treatment xmlns:tp="http://www.plazi.org/taxpub"><tp:treatment-meta><kwd-group><label>Taxon classification</label><kwd><named-content xmlns:xlink="http://www.w3.org/1999/xlink" content-type="kingdom">Animalia</named-content></kwd><kwd><named-content xmlns:xlink="http://www.w3.org/1999/xlink" content-type="order">Scorpiones</named-content></kwd><kwd><named-content xmlns:xlink="http://www.w3.org/1999/xlink" content-type="family">Chactidae</named-content></kwd></kwd-group><mixed-citation publication-type="journal"><person-group><name><surname>Ythier</surname><given-names>Eric</given-names></name><name><surname>Lourenço</surname><given-names>Wilson R.</given-names></name></person-group><article-title>The geographical patterns of distribution of the genus <italic><tp:taxon-name><tp:taxon-name-part taxon-name-part-type="genus" reg="Teuthraustes">Teuthraustes</tp:taxon-name-part></tp:taxon-name></italic> Simon, 1878 in Ecuador and description of three new species (<tp:taxon-name><tp:taxon-name-part taxon-name-part-type="order">Scorpiones</tp:taxon-name-part></tp:taxon-name>, <tp:taxon-name><tp:taxon-name-part taxon-name-part-type="family">Chactidae</tp:taxon-name-part></tp:taxon-name>)</article-title><source>Zookeys</source><day>12</day><month>12</month><year>2017</year><volume>2017</volume><issue>721</issue><fpage>45</fpage><lpage>63</lpage><pub-id pub-id-type="doi">10.3897/zookeys.721.21529</pub-id></mixed-citation></tp:treatment-meta><tp:nomenclature><tp:taxon-name>
                  <tp:taxon-name-part taxon-name-part-type="genus" reg="Teuthraustes">Teuthraustes</tp:taxon-name-part>
                  <tp:taxon-name-part taxon-name-part-type="species" reg="giupponii">giupponii</tp:taxon-name-part>
                  <object-id xmlns:xlink="http://www.w3.org/1999/xlink" content-type="zoobank" xlink:type="simple">http://zoobank.org/64DE0CC3-8C83-4B2A-820F-50B6B4D8102D</object-id>
                </tp:taxon-name><tp:taxon-status xmlns:xlink="http://www.w3.org/1999/xlink" xlink:type="simple">sp. n.</tp:taxon-status><xref ref-type="fig" rid="F5">Figs 5</xref><xref ref-type="fig" rid="F6">, 6</xref><xref ref-type="table" rid="T1">, Table 1</xref><!--PageBreak--></tp:nomenclature><tp:treatment-sec sec-type="type material" id="SECID0E5KAG"><title>Type material.</title><p>Ecuador, Sucumbíos Province (formerly Napo), Dureno/Cuyabeno, near lake Cuyabeno, Cuyabeno Wildlife Reserve (<named-content xmlns:xlink="http://www.w3.org/1999/xlink" content-type="dwc:verbatimCoordinates" xlink:type="simple"><named-content content-type="geo-json" specific-use="{&#34;type&#34;:&#34;Point&#34;,&#34;coordinates&#34;:[-75.833333,-0.116667]}" id="NCID0EHLAG" xlink:type="simple">0°07'00"S, 75°50'00"W</named-content></named-content>) VI/1976 (British expedition and local people), rain-forest, under stone. Female holotype. Type material deposited in the Muséum national d’Histoire naturelle, Paris, France.</p></tp:treatment-sec><tp:treatment-sec sec-type="etymology" id="SECID0EMLAG"><title>Etymology.</title><p>The specific name honours Dr. Alessandro Ponce de Leão Giupponi, Fundação Oswaldo Cruz, Rio de Janeiro, for his contributions to the study of scorpions.</p></tp:treatment-sec><tp:treatment-sec sec-type="diagnosis" id="SECID0ERLAG"><title>Diagnosis.</title><p>Moderate scorpions with 52.1 mm in total length. Colouration reddish to reddish yellow. Body and appendages weakly granulated, with minute punctation. Pectines small with 6–6 teeth in female. Fixed and movable fingers of chela with 5–5 rows of granules. Ventral carinae present on metasomal segments I to IV but inconspicuous on I. Trichobothrial pattern of type C neobothriotaxic ‘majorante’.</p></tp:treatment-sec><tp:treatment-sec sec-type="description" id="SECID0EWLAG"><title>Description.</title><p>Based on female holotype.</p></tp:treatment-sec><tp:treatment-sec sec-type="Colouration" id="SECID0E2LAG"><title>Colouration.</title><p>General colouration basically reddish to reddish yellow. Prosoma: carapace reddish; eyes blackish. Mesosoma: tergites reddish yellow, paler than carapace, with confluent yellowish strips; venter and sternites reddish yellow to yellow; pectines, genital operculum, and sternites yellow. Metasoma: segments reddish, with darker zones over carinae; vesicle reddish yellow with the tip of the aculeus dark red. <!--PageBreak-->Chelicerae: yellow, with some diffuse variegated reddish spots at the base of fingers; fingers reddish yellow; teeth reddish. Pedipalps: dark reddish; carinae blackish. Legs: reddish yellow with pale spots.</p></tp:treatment-sec><tp:treatment-sec sec-type="Morphology" id="SECID0EDMAG"><title>Morphology.</title><p>Prosoma: carapace acarinate, with dense minute granulations; lateral edges smooth; furrows shallow; sternum pentagonal, wider than long. Mesosoma: tergites acarinate, with a few granulations and some punctations; sternites, smooth and shiny; spiracles oval to rounded-shaped and conspicuous; VII acarinate with a few granules; pectinal tooth count 6–6, fulcra inconspicuous. Metasoma: segments I and II wider than long; metasomal tegument on segments I to IV with strong granulations; segment V with some spinoid granulations ventrally; carinae on segments I–V strongly developed; ventral present on segments I to IV; telson with a few ventral granulations, other faces almost smooth; aculeus shorter than vesicle. Chelicerae: dentition typical of the family <tp:taxon-name><tp:taxon-name-part taxon-name-part-type="family">Chactidae</tp:taxon-name-part></tp:taxon-name> (<xref ref-type="bibr" rid="B40">Vachon 1963</xref>), and with dense setation ventrally and internally. Pedipalps: femur with dorsal internal, dorsal external and ventral internal carinae strongly marked; ventral external carina represented by a few granules; dorsal, ventral and internal aspects with thin granulations; patella smooth with weak carinae; chela smooth and almost acarinate; internal aspect with a few small granules; dentate margins on movable <!--PageBreak-->and fixed fingers with 5–5 rows of granules; trichobothriotaxy of type C; neobothriotaxic ‘majorante’ (<xref ref-type="bibr" rid="B41">Vachon 1974</xref>). Legs: tarsi with short setae disposed in a single line.</p></tp:treatment-sec><tp:treatment-sec sec-type="Morphometric values" id="SECID0EYMAG"><title>Morphometric values.</title><p>Female holotype of <italic><tp:taxon-name><tp:taxon-name-part taxon-name-part-type="genus" reg="Teuthraustes">T.</tp:taxon-name-part> <tp:taxon-name-part taxon-name-part-type="species" reg="giupponii">giupponii</tp:taxon-name-part></tp:taxon-name></italic> sp. n. Total length (in mm) including the telson, 52.1. Carapace: length, 7.5; anterior width, 4.3; posterior width, 8.0. Mesosoma length 15.5. Metasomal segments. I: length, 3.0; width, 4.0; II: length, 3.3; width, 3.6; III: length, 3.6; width, 3.6; IV: length, 4.3; width, 3.4; V: <!--PageBreak-->length, 7.3; width, 3.1; depth, 2.7. Telson length, 7.6; vesicle: width, 3.5; depth, 2.8. Pedipalp: femur length, 4.7, width, 2.1; patella length, 5.6, width, 2.5; chela length, 11.2, width, 4.0, depth, 5.3; movable finger length, 6.3.</p></tp:treatment-sec><tp:treatment-sec sec-type="Relationships" id="SECID0ELNAG"><title>Relationships.</title><p>The new species can be distinguished from other the congeners in particular from <italic><tp:taxon-name><tp:taxon-name-part taxon-name-part-type="genus" reg="Teuthraustes">Teuthraustes</tp:taxon-name-part> <tp:taxon-name-part taxon-name-part-type="species" reg="oculatus">oculatus</tp:taxon-name-part></tp:taxon-name></italic> Pocock, which is also distributed in Ecuador, but in the high central Andes, by the following features: (i) paler general colouration, reddish to reddish yellow, (ii) tergites and pedipalps weakly granulate to smooth, (iii) carapace with some thin granulations (iv) lateral eyes small and apart from each other, (v) anterior edge of carapace not straight, lobate, (vi) ventral carinae on metasomal segment I inconspicuous.</p><fig id="F5" position="float" orientation="portrait"><label>Figure 5.</label><caption><p>
                      <italic><tp:taxon-name><tp:taxon-name-part taxon-name-part-type="genus" reg="Teuthraustes">Teuthraustes</tp:taxon-name-part> <tp:taxon-name-part taxon-name-part-type="species" reg="giupponii">giupponii</tp:taxon-name-part></tp:taxon-name></italic> sp. n. Female holotype. Habitus, dorsal <bold>A</bold> and ventral <bold>B</bold> aspects.</p></caption><graphic xmlns:xlink="http://www.w3.org/1999/xlink" xlink:href="zookeys-721-045-g005.jpg" position="float" orientation="portrait" xlink:type="simple" id="oo_173365.jpg"/></fig><fig id="F6" position="float" orientation="portrait"><label>Figure 6.</label><caption><p>
                      <italic><tp:taxon-name><tp:taxon-name-part taxon-name-part-type="genus" reg="Teuthraustes">Teuthraustes</tp:taxon-name-part> <tp:taxon-name-part taxon-name-part-type="species" reg="giupponii">giupponii</tp:taxon-name-part></tp:taxon-name></italic> sp. n. Female holotype. <bold>A</bold> Chelicera, dorsal aspect <bold>B–G</bold> Trichobothrial pattern <bold>B–C</bold> Chela, dorso-external and ventral aspects <bold>D</bold> Femur, dorsal aspect <bold>E–G</bold> Patella, dorsal <bold>E</bold> external <bold>F</bold> and ventral <bold>G</bold> aspects. Scale bars 1 mm.</p></caption><graphic xmlns:xlink="http://www.w3.org/1999/xlink" xlink:href="zookeys-721-045-g006.jpg" position="float" orientation="portrait" xlink:type="simple" id="oo_173366.jpg"/></fig></tp:treatment-sec><tp:treatment-sec><!--Section generated to contain objects referenced in tp:taxon-treatment.--><table-wrap id="T1" position="float" orientation="portrait"><label>Table 1.</label><caption><p>Morphometric values (in mm) of female holotypes of <italic><tp:taxon-name><tp:taxon-name-part taxon-name-part-type="genus" reg="Teuthraustes">T.</tp:taxon-name-part> <tp:taxon-name-part taxon-name-part-type="species" reg="khodayarii">khodayarii</tp:taxon-name-part></tp:taxon-name></italic> sp. n., <italic><tp:taxon-name><tp:taxon-name-part taxon-name-part-type="genus" reg="Teuthraustes">T.</tp:taxon-name-part> <tp:taxon-name-part taxon-name-part-type="species" reg="giupponii">giupponii</tp:taxon-name-part></tp:taxon-name></italic> sp. n., <italic><tp:taxon-name><tp:taxon-name-part taxon-name-part-type="genus" reg="Teuthraustes">T.</tp:taxon-name-part> <tp:taxon-name-part taxon-name-part-type="species" reg="kuryi">kuryi</tp:taxon-name-part></tp:taxon-name></italic> sp. n., and <italic><tp:taxon-name><tp:taxon-name-part taxon-name-part-type="genus" reg="Teuthraustes">T.</tp:taxon-name-part> <tp:taxon-name-part taxon-name-part-type="species" reg="atramentarius">atramentarius</tp:taxon-name-part></tp:taxon-name></italic> Simon, 1878.</p></caption><table id="TID0EVPAC" rules="all"><tbody><tr><th rowspan="1" colspan="1"/><th rowspan="1" colspan="1">
                          <italic><tp:taxon-name><tp:taxon-name-part taxon-name-part-type="genus" reg="Teuthraustes">T.</tp:taxon-name-part> <tp:taxon-name-part taxon-name-part-type="species" reg="khodayarii">khodayarii</tp:taxon-name-part></tp:taxon-name></italic>
                        </th><th rowspan="1" colspan="1">
                          <italic><tp:taxon-name><tp:taxon-name-part taxon-name-part-type="genus" reg="Teuthraustes">T.</tp:taxon-name-part> <tp:taxon-name-part taxon-name-part-type="species" reg="giupponii">giupponii</tp:taxon-name-part></tp:taxon-name></italic>
                        </th><th rowspan="1" colspan="1">
                          <italic><tp:taxon-name><tp:taxon-name-part taxon-name-part-type="genus" reg="Teuthraustes">T.</tp:taxon-name-part> <tp:taxon-name-part taxon-name-part-type="species" reg="kuryi">kuryi</tp:taxon-name-part></tp:taxon-name></italic>
                        </th><th rowspan="1" colspan="1">
                          <italic><tp:taxon-name><tp:taxon-name-part taxon-name-part-type="genus" reg="Teuthraustes">T.</tp:taxon-name-part> <tp:taxon-name-part taxon-name-part-type="species" reg="atramentarius">atramentarius</tp:taxon-name-part></tp:taxon-name></italic>
                        </th></tr><tr><td rowspan="1" colspan="1">Total length</td><td rowspan="1" colspan="1">35.1</td><td rowspan="1" colspan="1">52.1</td><td rowspan="1" colspan="1">60.4</td><td rowspan="1" colspan="1">48.9</td></tr><tr><td rowspan="1" colspan="1">Carapace:</td><td rowspan="1" colspan="1"/><td rowspan="1" colspan="1"/><td rowspan="1" colspan="1"/><td rowspan="1" colspan="1"/></tr><tr><td rowspan="1" colspan="1">length</td><td rowspan="1" colspan="1">5.3</td><td rowspan="1" colspan="1">7.1</td><td rowspan="1" colspan="1">8.0</td><td rowspan="1" colspan="1">7.1</td></tr><tr><td rowspan="1" colspan="1">anterior width</td><td rowspan="1" colspan="1">3.1</td><td rowspan="1" colspan="1">4.3</td><td rowspan="1" colspan="1">4.8</td><td rowspan="1" colspan="1">4.3</td></tr><tr><td rowspan="1" colspan="1">posterior width</td><td rowspan="1" colspan="1">5.4</td><td rowspan="1" colspan="1">8.0</td><td rowspan="1" colspan="1">8.6</td><td rowspan="1" colspan="1">7.3</td></tr><tr><td rowspan="1" colspan="1">Mesosoma length</td><td rowspan="1" colspan="1">11.1</td><td rowspan="1" colspan="1">15.5</td><td rowspan="1" colspan="1">16.2</td><td rowspan="1" colspan="1">14.8</td></tr><tr><td rowspan="1" colspan="1">Metasoma length</td><td rowspan="1" colspan="1">18.7</td><td rowspan="1" colspan="1">29.1</td><td rowspan="1" colspan="1">36.2</td><td rowspan="1" colspan="1">27.0</td></tr><tr><td rowspan="1" colspan="1">Metasomal segment I:</td><td rowspan="1" colspan="1"/><td rowspan="1" colspan="1"/><td rowspan="1" colspan="1"/><td rowspan="1" colspan="1"/></tr><tr><td rowspan="1" colspan="1">length</td><td rowspan="1" colspan="1">1.9</td><td rowspan="1" colspan="1">3.0</td><td rowspan="1" colspan="1">3.6</td><td rowspan="1" colspan="1">2.7</td></tr><tr><td rowspan="1" colspan="1">width</td><td rowspan="1" colspan="1">3.0</td><td rowspan="1" colspan="1">4.0</td><td rowspan="1" colspan="1">4.9</td><td rowspan="1" colspan="1">3.8</td></tr><tr><td rowspan="1" colspan="1">Metasomal segment II:</td><td rowspan="1" colspan="1"/><td rowspan="1" colspan="1"/><td rowspan="1" colspan="1"/><td rowspan="1" colspan="1"/></tr><tr><td rowspan="1" colspan="1">length</td><td rowspan="1" colspan="1">2.0</td><td rowspan="1" colspan="1">3.3</td><td rowspan="1" colspan="1">4.1</td><td rowspan="1" colspan="1">3.1</td></tr><tr><td rowspan="1" colspan="1">width</td><td rowspan="1" colspan="1">2.7</td><td rowspan="1" colspan="1">3.6</td><td rowspan="1" colspan="1">4.6</td><td rowspan="1" colspan="1">3.5</td></tr><tr><td rowspan="1" colspan="1">Metasomal segment III:</td><td rowspan="1" colspan="1"/><td rowspan="1" colspan="1"/><td rowspan="1" colspan="1"/><td rowspan="1" colspan="1"/></tr><tr><td rowspan="1" colspan="1">length</td><td rowspan="1" colspan="1">2.2</td><td rowspan="1" colspan="1">3.6</td><td rowspan="1" colspan="1">4.6</td><td rowspan="1" colspan="1">3.3</td></tr><tr><td rowspan="1" colspan="1">width</td><td rowspan="1" colspan="1">2.5</td><td rowspan="1" colspan="1">3.6</td><td rowspan="1" colspan="1">4.5</td><td rowspan="1" colspan="1">3.5</td></tr><tr><td rowspan="1" colspan="1">Metasomal segment IV:</td><td rowspan="1" colspan="1"/><td rowspan="1" colspan="1"/><td rowspan="1" colspan="1"/><td rowspan="1" colspan="1"/></tr><tr><td rowspan="1" colspan="1">length</td><td rowspan="1" colspan="1">2.7</td><td rowspan="1" colspan="1">4.3</td><td rowspan="1" colspan="1">5.6</td><td rowspan="1" colspan="1">4.0</td></tr><tr><td rowspan="1" colspan="1">width</td><td rowspan="1" colspan="1">2.3</td><td rowspan="1" colspan="1">3.4</td><td rowspan="1" colspan="1">4.3</td><td rowspan="1" colspan="1">3.3</td></tr><tr><td rowspan="1" colspan="1">Metasomal segment V:</td><td rowspan="1" colspan="1"/><td rowspan="1" colspan="1"/><td rowspan="1" colspan="1"/><td rowspan="1" colspan="1"/></tr><tr><td rowspan="1" colspan="1">length</td><td rowspan="1" colspan="1">4.8</td><td rowspan="1" colspan="1">7.3</td><td rowspan="1" colspan="1">9.4</td><td rowspan="1" colspan="1">6.7</td></tr><tr><td rowspan="1" colspan="1">width</td><td rowspan="1" colspan="1">2.2</td><td rowspan="1" colspan="1">3.1</td><td rowspan="1" colspan="1">4.2</td><td rowspan="1" colspan="1">3.2</td></tr><tr><td rowspan="1" colspan="1">depth</td><td rowspan="1" colspan="1">2.0</td><td rowspan="1" colspan="1">2.7</td><td rowspan="1" colspan="1">3.6</td><td rowspan="1" colspan="1">2.8</td></tr><tr><td rowspan="1" colspan="1">Telson:</td><td rowspan="1" colspan="1"/><td rowspan="1" colspan="1"/><td rowspan="1" colspan="1"/><td rowspan="1" colspan="1"/></tr><tr><td rowspan="1" colspan="1">length</td><td rowspan="1" colspan="1">5.1</td><td rowspan="1" colspan="1">7.6</td><td rowspan="1" colspan="1">8.9</td><td rowspan="1" colspan="1">7.2</td></tr><tr><td rowspan="1" colspan="1">width</td><td rowspan="1" colspan="1">2.0</td><td rowspan="1" colspan="1">3.5</td><td rowspan="1" colspan="1">4.3</td><td rowspan="1" colspan="1">3.3</td></tr><tr><td rowspan="1" colspan="1">depth</td><td rowspan="1" colspan="1">1.6</td><td rowspan="1" colspan="1">2.8</td><td rowspan="1" colspan="1">3.6</td><td rowspan="1" colspan="1">2.9</td></tr><tr><td rowspan="1" colspan="1">Pedipalp:</td><td rowspan="1" colspan="1"/><td rowspan="1" colspan="1"/><td rowspan="1" colspan="1"/><td rowspan="1" colspan="1"/></tr><tr><td rowspan="1" colspan="1">femur length</td><td rowspan="1" colspan="1">3.8</td><td rowspan="1" colspan="1">4.7</td><td rowspan="1" colspan="1">5.7</td><td rowspan="1" colspan="1">4.8</td></tr><tr><td rowspan="1" colspan="1">femur width</td><td rowspan="1" colspan="1">1.3</td><td rowspan="1" colspan="1">2.1</td><td rowspan="1" colspan="1">2.4</td><td rowspan="1" colspan="1">1.9</td></tr><tr><td rowspan="1" colspan="1">patella length</td><td rowspan="1" colspan="1">3.7</td><td rowspan="1" colspan="1">5.6</td><td rowspan="1" colspan="1">6.1</td><td rowspan="1" colspan="1">5.3</td></tr><tr><td rowspan="1" colspan="1">patella width</td><td rowspan="1" colspan="1">1.8</td><td rowspan="1" colspan="1">2.5</td><td rowspan="1" colspan="1">2.8</td><td rowspan="1" colspan="1">2.9</td></tr><tr><td rowspan="1" colspan="1">chela length</td><td rowspan="1" colspan="1">8.1</td><td rowspan="1" colspan="1">11.2</td><td rowspan="1" colspan="1">11.1</td><td rowspan="1" colspan="1">10.7</td></tr><tr><td rowspan="1" colspan="1">chela width</td><td rowspan="1" colspan="1">2.9</td><td rowspan="1" colspan="1">4.0</td><td rowspan="1" colspan="1">5.1</td><td rowspan="1" colspan="1">3.7</td></tr><tr><td rowspan="1" colspan="1">chela depth</td><td rowspan="1" colspan="1">2.8</td><td rowspan="1" colspan="1">5.3</td><td rowspan="1" colspan="1">7.2</td><td rowspan="1" colspan="1">5.6</td></tr><tr><td rowspan="1" colspan="1">Movable finger length</td><td rowspan="1" colspan="1">4.6</td><td rowspan="1" colspan="1">6.3</td><td rowspan="1" colspan="1">5.9</td><td rowspan="1" colspan="1">5.8</td></tr></tbody></table></table-wrap></tp:treatment-sec><ref-list><ref id="B40"><mixed-citation xmlns:xlink="http://www.w3.org/1999/xlink" xlink:type="simple">
          <person-group><name name-style="western"><surname>Vachon</surname><given-names>M</given-names></name></person-group> (<year>1963</year>) <article-title>De l’utilité, en systématique, d’une nomenclature des dents des chélicères chez les Scorpions.</article-title> <source>Bulletin du Muséum d’histoire naturelle</source> <volume>35</volume>: <fpage>161</fpage>–<lpage>166</lpage>.</mixed-citation></ref><ref id="B41"><mixed-citation xmlns:xlink="http://www.w3.org/1999/xlink" xlink:type="simple">
          <person-group><name name-style="western"><surname>Vachon</surname><given-names>M</given-names></name></person-group> (<year>1974</year>) <article-title>Etude des caractères utilisés pour classer les familles et les genres de Scorpions (Arachnides). 1. La trichobothriotaxie en arachnologie. Sigles trichobothriaux et types de trichobothriotaxie chez les Scorpions.</article-title> <source>Bulletin du Muséum d’histoire naturelle</source> <volume>140</volume>: <fpage>857</fpage>–<lpage>958</lpage>.</mixed-citation></ref></ref-list></tp:taxon-treatment>
