# Supplementary material for: The geographical patterns of distribution of the genus Teuthraustes Simon, 1878 in Ecuador and description of three new species (Scorpiones, Chactidae)
Source: Zookeys. 2017 Dec 12;(721):45–63. doi: 10.3897/zookeys.721.21529 (PMC5740412; doi:10.3897/zookeys.721.21529)
Supplement: XML Treatment for Teuthraustes kuryi [file zookeys.721.21529-treatment3.xml]

<!DOCTYPE tp:taxon-treatment
  PUBLIC "-//TaxonX//DTD Taxonomic Treatment Publishing DTD v0 20100105//EN" "tax-treatment-NSO.dtd">
<tp:taxon-treatment xmlns:tp="http://www.plazi.org/taxpub"><tp:treatment-meta><kwd-group><label>Taxon classification</label><kwd><named-content xmlns:xlink="http://www.w3.org/1999/xlink" content-type="kingdom">Animalia</named-content></kwd><kwd><named-content xmlns:xlink="http://www.w3.org/1999/xlink" content-type="order">Scorpiones</named-content></kwd><kwd><named-content xmlns:xlink="http://www.w3.org/1999/xlink" content-type="family">Chactidae</named-content></kwd></kwd-group><mixed-citation publication-type="journal"><person-group><name><surname>Ythier</surname><given-names>Eric</given-names></name><name><surname>Lourenço</surname><given-names>Wilson R.</given-names></name></person-group><article-title>The geographical patterns of distribution of the genus <italic><tp:taxon-name><tp:taxon-name-part taxon-name-part-type="genus" reg="Teuthraustes">Teuthraustes</tp:taxon-name-part></tp:taxon-name></italic> Simon, 1878 in Ecuador and description of three new species (<tp:taxon-name><tp:taxon-name-part taxon-name-part-type="order">Scorpiones</tp:taxon-name-part></tp:taxon-name>, <tp:taxon-name><tp:taxon-name-part taxon-name-part-type="family">Chactidae</tp:taxon-name-part></tp:taxon-name>)</article-title><source>Zookeys</source><day>12</day><month>12</month><year>2017</year><volume>2017</volume><issue>721</issue><fpage>45</fpage><lpage>63</lpage><pub-id pub-id-type="doi">10.3897/zookeys.721.21529</pub-id></mixed-citation></tp:treatment-meta><tp:nomenclature><tp:taxon-name>
                  <tp:taxon-name-part taxon-name-part-type="genus" reg="Teuthraustes">Teuthraustes</tp:taxon-name-part>
                  <tp:taxon-name-part taxon-name-part-type="species" reg="kuryi">kuryi</tp:taxon-name-part>
                  <object-id xmlns:xlink="http://www.w3.org/1999/xlink" content-type="zoobank" xlink:type="simple">http://zoobank.org/DB39E8D8-51EB-4784-AECF-43FC3BE4A923</object-id>
                </tp:taxon-name><tp:taxon-status xmlns:xlink="http://www.w3.org/1999/xlink" xlink:type="simple">sp. n.</tp:taxon-status><xref ref-type="fig" rid="F7">Fig. 7</xref><xref ref-type="fig" rid="F8">, 8</xref><xref ref-type="table" rid="T1">, Table 1</xref></tp:nomenclature><tp:treatment-sec sec-type="type material" id="SECID0EURAG"><title>Type material.</title><p>Ecuador, Esmeraldas Province (<named-content xmlns:xlink="http://www.w3.org/1999/xlink" content-type="dwc:verbatimCoordinates" xlink:type="simple"><named-content content-type="geo-json" specific-use="{&#34;type&#34;:&#34;Point&#34;,&#34;coordinates&#34;:[-78.537320,0.888830]}" id="NCID0E4RAG" xlink:type="simple">N00.88883, W078.53732</named-content></named-content>), 873 m, in zone where rainforest was recently destroyed, under log, 17/III/2011 (A. Chagas, A. Giupponi, A. Kury, M. Vega). Female holotype and female paratype. Holotype deposited in the Museo de Zoologia, Pontificia Universidad Católica de Quito, Ecuador; paratype deposited in the Museu Nacional, Rio de Janeiro, Brazil.</p></tp:treatment-sec><tp:treatment-sec sec-type="etymology" id="SECID0ECSAG"><title>Etymology.</title><p>Specific name honours Prof. Adriano B. Kury, Museu Nacional, Universidade Federal do Rio de Janeiro, Brazil, for his important contribution to the study of arachnids.</p></tp:treatment-sec><tp:treatment-sec sec-type="diagnosis" id="SECID0EHSAG"><title>Diagnosis.</title><p>Moderate to large scorpions with 60–61 mm in total length. Colouration dark brown to blackish. Body and appendages strongly granulated. Pectines with 7–7 teeth in females. Pedipalps bulk with short fingers; fixed and movable fingers of chela with 5–6 rows of granules. Metasoma long and strong; ventral carinae strongly marked on metasomal segments I to IV. Trichobothrial pattern of type C neobothriotaxic ‘majorante’.</p></tp:treatment-sec><tp:treatment-sec sec-type="description" id="SECID0EMSAG"><title>Description.</title><p>Based on female holotype and female paratype.</p></tp:treatment-sec><tp:treatment-sec sec-type="Colouration" id="SECID0ERSAG"><title>Colouration.</title><p>General colouration basically dark brown to blackish. Prosoma: carapace dark brown; eyes blackish. Mesosoma: tergites reddish brown to dark brown, slightly paler than carapace; venter and sternites reddish brown to dark brown; pectines and genital operculum yellow. Metasoma: segments blackish brown, with darker zones over carinae; vesicle reddish brown with the base of the aculeus reddish yellow. Chelicerae: reddish yellow, with some diffuse variegated reddish spots at the base of the fingers; fingers dark reddish. Pedipalps dark brown to blackish; carinae blackish. Legs dark brown to blackish.</p></tp:treatment-sec><tp:treatment-sec sec-type="Morphology" id="SECID0EWSAG"><title>Morphology.</title><p>Prosoma: carapace almost acarinate, but with dense strongly marked granulations on the entire surface, except on the zone of furrows; furrows deep; sternum pentagonal, wider than long. Mesosoma: tergites intensely granulated but less marked than carapace; sternites, smooth and shiny; spiracles oval-shaped and con<!--PageBreak-->spicuous; VII acarinate with granulations; pectinal tooth count 7–7 in both females, holotype and paratype, fulcra vestigial. Metasoma: segments I and II wider than long; metasomal tegument on segments I to IV strongly granulated including dorsal aspect; segment V with some spinoid granulations ventrally; carinae on segments I–V strongly developed; ventral present on all segments; telson strongly granulated; aculeus shorter than vesicle. Chelicerae: dentition typical of the family <tp:taxon-name><tp:taxon-name-part taxon-name-part-type="family">Chactidae</tp:taxon-name-part></tp:taxon-name> (<xref ref-type="bibr" rid="B40">Vachon 1963</xref>), and with dense setation ventrally and internally. Pedipalps: femur with dorsal internal, dorsal external and ventral internal carinae strongly marked; ventral external carina vestigial; dorsal, ventral and internal aspects granulated; patella granulated with well-marked carinae; chela strongly granulated and with most carinae well-marked; dentate margins on movable and fixed fingers with 5–6 rows of granules; trichobothriotaxy of type C; neobothriotaxic ‘majorante’ (<xref ref-type="bibr" rid="B41">Vachon 1974</xref>). Legs: tarsi with short setae disposed in a single line.</p></tp:treatment-sec><tp:treatment-sec sec-type="Morphometric values" id="SECID0ELTAG"><title>Morphometric values.</title><p>Female holotype of <italic><tp:taxon-name><tp:taxon-name-part taxon-name-part-type="genus" reg="Teuthraustes">T.</tp:taxon-name-part> <tp:taxon-name-part taxon-name-part-type="species" reg="kuryi">kuryi</tp:taxon-name-part></tp:taxon-name></italic> sp. n. Total length (in mm) including the telson, 60.4. Carapace: length, 8.0; anterior width, 4.8; posterior width, 8.6. Mesosoma length, 16.2. Metasomal segments. I: length, 3.6; width, 4.9; II: length, 4.1; width, 4.6; III: length, 4.6; width, 4.5; IV: length, 5.6; width, 4.3; V: length, 9.4; <!--PageBreak-->width, 4.2; depth, 3.6. Telson length, 8.9; vesicle: width, 4.3; depth, 3.6. Pedipalp: femur length, 5.7, width, 2.4; patella length, 6.1, width, 2.8; chela length, 11.1, width, 5.1, depth, 7.2; movable finger length, 5.9.</p></tp:treatment-sec><tp:treatment-sec sec-type="Relationships" id="SECID0E5TAG"><title>Relationships.</title><p>The new species can be distinguished from the others congeners in particular from <italic><tp:taxon-name><tp:taxon-name-part taxon-name-part-type="genus" reg="Teuthraustes">Teuthraustes</tp:taxon-name-part> <tp:taxon-name-part taxon-name-part-type="species" reg="atramentarius">atramentarius</tp:taxon-name-part></tp:taxon-name></italic> Simon, which is also distributed in Ecuador, <!--PageBreak-->but exclusively in the high central Andes, by the following features: (i) carapace, tergites, pedipalps, metasoma, and telson strongly granulated, (ii) metasomal segments I to V long and strong with well-marked ventral carinae, (iii) pedipalps bulk with short fingers on chela, (iv) ventral aspect with a darker pigmentation, reddish brown to dark brown.</p><fig id="F7" position="float" orientation="portrait"><label>Figure 7.</label><caption><p>
                      <italic><tp:taxon-name><tp:taxon-name-part taxon-name-part-type="genus" reg="Teuthraustes">Teuthraustes</tp:taxon-name-part> <tp:taxon-name-part taxon-name-part-type="species" reg="kuryi">kuryi</tp:taxon-name-part></tp:taxon-name></italic> sp. n. Female holotype. <bold>A–B</bold> Habitus, dorsal <bold>A</bold> and ventral <bold>B</bold> aspects.</p></caption><graphic xmlns:xlink="http://www.w3.org/1999/xlink" xlink:href="zookeys-721-045-g007.jpg" position="float" orientation="portrait" xlink:type="simple" id="oo_173367.jpg"/></fig><fig id="F8" position="float" orientation="portrait"><label>Figure 8.</label><caption><p>
                      <italic><tp:taxon-name><tp:taxon-name-part taxon-name-part-type="genus" reg="Teuthraustes">Teuthraustes</tp:taxon-name-part> <tp:taxon-name-part taxon-name-part-type="species" reg="kuryi">kuryi</tp:taxon-name-part></tp:taxon-name></italic> sp. n. Female holotype. <bold>A</bold> Chelicera, dorsal aspect <bold>B</bold> Disposition of the granulation over the dentate margins of pedipalp-chela movable finger <bold>C–H</bold> Trichobothrial pattern <bold>C–D</bold> Chela, dorso-external and ventral aspects <bold>E</bold> Femur, dorsal aspect <bold>F–H</bold> Patella, dorsal <bold>F</bold> external <bold>G</bold> and ventral <bold>H</bold> aspects. Scale bars 1 mm.</p></caption><graphic xmlns:xlink="http://www.w3.org/1999/xlink" xlink:href="zookeys-721-045-g008.jpg" position="float" orientation="portrait" xlink:type="simple" id="oo_173368.jpg"/></fig></tp:treatment-sec><tp:treatment-sec><!--Section generated to contain objects referenced in tp:taxon-treatment.--><table-wrap id="T1" position="float" orientation="portrait"><label>Table 1.</label><caption><p>Morphometric values (in mm) of female holotypes of <italic><tp:taxon-name><tp:taxon-name-part taxon-name-part-type="genus" reg="Teuthraustes">T.</tp:taxon-name-part> <tp:taxon-name-part taxon-name-part-type="species" reg="khodayarii">khodayarii</tp:taxon-name-part></tp:taxon-name></italic> sp. n., <italic><tp:taxon-name><tp:taxon-name-part taxon-name-part-type="genus" reg="Teuthraustes">T.</tp:taxon-name-part> <tp:taxon-name-part taxon-name-part-type="species" reg="giupponii">giupponii</tp:taxon-name-part></tp:taxon-name></italic> sp. n., <italic><tp:taxon-name><tp:taxon-name-part taxon-name-part-type="genus" reg="Teuthraustes">T.</tp:taxon-name-part> <tp:taxon-name-part taxon-name-part-type="species" reg="kuryi">kuryi</tp:taxon-name-part></tp:taxon-name></italic> sp. n., and <italic><tp:taxon-name><tp:taxon-name-part taxon-name-part-type="genus" reg="Teuthraustes">T.</tp:taxon-name-part> <tp:taxon-name-part taxon-name-part-type="species" reg="atramentarius">atramentarius</tp:taxon-name-part></tp:taxon-name></italic> Simon, 1878.</p></caption><table id="TID0EVPAC" rules="all"><tbody><tr><th rowspan="1" colspan="1"/><th rowspan="1" colspan="1">
                          <italic><tp:taxon-name><tp:taxon-name-part taxon-name-part-type="genus" reg="Teuthraustes">T.</tp:taxon-name-part> <tp:taxon-name-part taxon-name-part-type="species" reg="khodayarii">khodayarii</tp:taxon-name-part></tp:taxon-name></italic>
                        </th><th rowspan="1" colspan="1">
                          <italic><tp:taxon-name><tp:taxon-name-part taxon-name-part-type="genus" reg="Teuthraustes">T.</tp:taxon-name-part> <tp:taxon-name-part taxon-name-part-type="species" reg="giupponii">giupponii</tp:taxon-name-part></tp:taxon-name></italic>
                        </th><th rowspan="1" colspan="1">
                          <italic><tp:taxon-name><tp:taxon-name-part taxon-name-part-type="genus" reg="Teuthraustes">T.</tp:taxon-name-part> <tp:taxon-name-part taxon-name-part-type="species" reg="kuryi">kuryi</tp:taxon-name-part></tp:taxon-name></italic>
                        </th><th rowspan="1" colspan="1">
                          <italic><tp:taxon-name><tp:taxon-name-part taxon-name-part-type="genus" reg="Teuthraustes">T.</tp:taxon-name-part> <tp:taxon-name-part taxon-name-part-type="species" reg="atramentarius">atramentarius</tp:taxon-name-part></tp:taxon-name></italic>
                        </th></tr><tr><td rowspan="1" colspan="1">Total length</td><td rowspan="1" colspan="1">35.1</td><td rowspan="1" colspan="1">52.1</td><td rowspan="1" colspan="1">60.4</td><td rowspan="1" colspan="1">48.9</td></tr><tr><td rowspan="1" colspan="1">Carapace:</td><td rowspan="1" colspan="1"/><td rowspan="1" colspan="1"/><td rowspan="1" colspan="1"/><td rowspan="1" colspan="1"/></tr><tr><td rowspan="1" colspan="1">length</td><td rowspan="1" colspan="1">5.3</td><td rowspan="1" colspan="1">7.1</td><td rowspan="1" colspan="1">8.0</td><td rowspan="1" colspan="1">7.1</td></tr><tr><td rowspan="1" colspan="1">anterior width</td><td rowspan="1" colspan="1">3.1</td><td rowspan="1" colspan="1">4.3</td><td rowspan="1" colspan="1">4.8</td><td rowspan="1" colspan="1">4.3</td></tr><tr><td rowspan="1" colspan="1">posterior width</td><td rowspan="1" colspan="1">5.4</td><td rowspan="1" colspan="1">8.0</td><td rowspan="1" colspan="1">8.6</td><td rowspan="1" colspan="1">7.3</td></tr><tr><td rowspan="1" colspan="1">Mesosoma length</td><td rowspan="1" colspan="1">11.1</td><td rowspan="1" colspan="1">15.5</td><td rowspan="1" colspan="1">16.2</td><td rowspan="1" colspan="1">14.8</td></tr><tr><td rowspan="1" colspan="1">Metasoma length</td><td rowspan="1" colspan="1">18.7</td><td rowspan="1" colspan="1">29.1</td><td rowspan="1" colspan="1">36.2</td><td rowspan="1" colspan="1">27.0</td></tr><tr><td rowspan="1" colspan="1">Metasomal segment I:</td><td rowspan="1" colspan="1"/><td rowspan="1" colspan="1"/><td rowspan="1" colspan="1"/><td rowspan="1" colspan="1"/></tr><tr><td rowspan="1" colspan="1">length</td><td rowspan="1" colspan="1">1.9</td><td rowspan="1" colspan="1">3.0</td><td rowspan="1" colspan="1">3.6</td><td rowspan="1" colspan="1">2.7</td></tr><tr><td rowspan="1" colspan="1">width</td><td rowspan="1" colspan="1">3.0</td><td rowspan="1" colspan="1">4.0</td><td rowspan="1" colspan="1">4.9</td><td rowspan="1" colspan="1">3.8</td></tr><tr><td rowspan="1" colspan="1">Metasomal segment II:</td><td rowspan="1" colspan="1"/><td rowspan="1" colspan="1"/><td rowspan="1" colspan="1"/><td rowspan="1" colspan="1"/></tr><tr><td rowspan="1" colspan="1">length</td><td rowspan="1" colspan="1">2.0</td><td rowspan="1" colspan="1">3.3</td><td rowspan="1" colspan="1">4.1</td><td rowspan="1" colspan="1">3.1</td></tr><tr><td rowspan="1" colspan="1">width</td><td rowspan="1" colspan="1">2.7</td><td rowspan="1" colspan="1">3.6</td><td rowspan="1" colspan="1">4.6</td><td rowspan="1" colspan="1">3.5</td></tr><tr><td rowspan="1" colspan="1">Metasomal segment III:</td><td rowspan="1" colspan="1"/><td rowspan="1" colspan="1"/><td rowspan="1" colspan="1"/><td rowspan="1" colspan="1"/></tr><tr><td rowspan="1" colspan="1">length</td><td rowspan="1" colspan="1">2.2</td><td rowspan="1" colspan="1">3.6</td><td rowspan="1" colspan="1">4.6</td><td rowspan="1" colspan="1">3.3</td></tr><tr><td rowspan="1" colspan="1">width</td><td rowspan="1" colspan="1">2.5</td><td rowspan="1" colspan="1">3.6</td><td rowspan="1" colspan="1">4.5</td><td rowspan="1" colspan="1">3.5</td></tr><tr><td rowspan="1" colspan="1">Metasomal segment IV:</td><td rowspan="1" colspan="1"/><td rowspan="1" colspan="1"/><td rowspan="1" colspan="1"/><td rowspan="1" colspan="1"/></tr><tr><td rowspan="1" colspan="1">length</td><td rowspan="1" colspan="1">2.7</td><td rowspan="1" colspan="1">4.3</td><td rowspan="1" colspan="1">5.6</td><td rowspan="1" colspan="1">4.0</td></tr><tr><td rowspan="1" colspan="1">width</td><td rowspan="1" colspan="1">2.3</td><td rowspan="1" colspan="1">3.4</td><td rowspan="1" colspan="1">4.3</td><td rowspan="1" colspan="1">3.3</td></tr><tr><td rowspan="1" colspan="1">Metasomal segment V:</td><td rowspan="1" colspan="1"/><td rowspan="1" colspan="1"/><td rowspan="1" colspan="1"/><td rowspan="1" colspan="1"/></tr><tr><td rowspan="1" colspan="1">length</td><td rowspan="1" colspan="1">4.8</td><td rowspan="1" colspan="1">7.3</td><td rowspan="1" colspan="1">9.4</td><td rowspan="1" colspan="1">6.7</td></tr><tr><td rowspan="1" colspan="1">width</td><td rowspan="1" colspan="1">2.2</td><td rowspan="1" colspan="1">3.1</td><td rowspan="1" colspan="1">4.2</td><td rowspan="1" colspan="1">3.2</td></tr><tr><td rowspan="1" colspan="1">depth</td><td rowspan="1" colspan="1">2.0</td><td rowspan="1" colspan="1">2.7</td><td rowspan="1" colspan="1">3.6</td><td rowspan="1" colspan="1">2.8</td></tr><tr><td rowspan="1" colspan="1">Telson:</td><td rowspan="1" colspan="1"/><td rowspan="1" colspan="1"/><td rowspan="1" colspan="1"/><td rowspan="1" colspan="1"/></tr><tr><td rowspan="1" colspan="1">length</td><td rowspan="1" colspan="1">5.1</td><td rowspan="1" colspan="1">7.6</td><td rowspan="1" colspan="1">8.9</td><td rowspan="1" colspan="1">7.2</td></tr><tr><td rowspan="1" colspan="1">width</td><td rowspan="1" colspan="1">2.0</td><td rowspan="1" colspan="1">3.5</td><td rowspan="1" colspan="1">4.3</td><td rowspan="1" colspan="1">3.3</td></tr><tr><td rowspan="1" colspan="1">depth</td><td rowspan="1" colspan="1">1.6</td><td rowspan="1" colspan="1">2.8</td><td rowspan="1" colspan="1">3.6</td><td rowspan="1" colspan="1">2.9</td></tr><tr><td rowspan="1" colspan="1">Pedipalp:</td><td rowspan="1" colspan="1"/><td rowspan="1" colspan="1"/><td rowspan="1" colspan="1"/><td rowspan="1" colspan="1"/></tr><tr><td rowspan="1" colspan="1">femur length</td><td rowspan="1" colspan="1">3.8</td><td rowspan="1" colspan="1">4.7</td><td rowspan="1" colspan="1">5.7</td><td rowspan="1" colspan="1">4.8</td></tr><tr><td rowspan="1" colspan="1">femur width</td><td rowspan="1" colspan="1">1.3</td><td rowspan="1" colspan="1">2.1</td><td rowspan="1" colspan="1">2.4</td><td rowspan="1" colspan="1">1.9</td></tr><tr><td rowspan="1" colspan="1">patella length</td><td rowspan="1" colspan="1">3.7</td><td rowspan="1" colspan="1">5.6</td><td rowspan="1" colspan="1">6.1</td><td rowspan="1" colspan="1">5.3</td></tr><tr><td rowspan="1" colspan="1">patella width</td><td rowspan="1" colspan="1">1.8</td><td rowspan="1" colspan="1">2.5</td><td rowspan="1" colspan="1">2.8</td><td rowspan="1" colspan="1">2.9</td></tr><tr><td rowspan="1" colspan="1">chela length</td><td rowspan="1" colspan="1">8.1</td><td rowspan="1" colspan="1">11.2</td><td rowspan="1" colspan="1">11.1</td><td rowspan="1" colspan="1">10.7</td></tr><tr><td rowspan="1" colspan="1">chela width</td><td rowspan="1" colspan="1">2.9</td><td rowspan="1" colspan="1">4.0</td><td rowspan="1" colspan="1">5.1</td><td rowspan="1" colspan="1">3.7</td></tr><tr><td rowspan="1" colspan="1">chela depth</td><td rowspan="1" colspan="1">2.8</td><td rowspan="1" colspan="1">5.3</td><td rowspan="1" colspan="1">7.2</td><td rowspan="1" colspan="1">5.6</td></tr><tr><td rowspan="1" colspan="1">Movable finger length</td><td rowspan="1" colspan="1">4.6</td><td rowspan="1" colspan="1">6.3</td><td rowspan="1" colspan="1">5.9</td><td rowspan="1" colspan="1">5.8</td></tr></tbody></table></table-wrap></tp:treatment-sec><ref-list><ref id="B40"><mixed-citation xmlns:xlink="http://www.w3.org/1999/xlink" xlink:type="simple">
          <person-group><name name-style="western"><surname>Vachon</surname><given-names>M</given-names></name></person-group> (<year>1963</year>) <article-title>De l’utilité, en systématique, d’une nomenclature des dents des chélicères chez les Scorpions.</article-title> <source>Bulletin du Muséum d’histoire naturelle</source> <volume>35</volume>: <fpage>161</fpage>–<lpage>166</lpage>.</mixed-citation></ref><ref id="B41"><mixed-citation xmlns:xlink="http://www.w3.org/1999/xlink" xlink:type="simple">
          <person-group><name name-style="western"><surname>Vachon</surname><given-names>M</given-names></name></person-group> (<year>1974</year>) <article-title>Etude des caractères utilisés pour classer les familles et les genres de Scorpions (Arachnides). 1. La trichobothriotaxie en arachnologie. Sigles trichobothriaux et types de trichobothriotaxie chez les Scorpions.</article-title> <source>Bulletin du Muséum d’histoire naturelle</source> <volume>140</volume>: <fpage>857</fpage>–<lpage>958</lpage>.</mixed-citation></ref></ref-list></tp:taxon-treatment>
